# Supplementary material for: The EGF Domains of MUC4 Oncomucin Mediate HER2 Binding Affinity and Promote Pancreatic Cancer Cell Tumorigenesis
Source: Cancers (Basel). 2021 Nov 16;13(22):5746. doi: 10.3390/cancers13225746 (PMC8616066; doi:10.3390/cancers13225746)
Supplement: Supplementary file 1 [file cancers-13-05746-s001.zip]

Archive with 1 entries (1 files):
- cancers-1431608-supplementary.pdf
